# Supplementary material for: The exocyst complex and intracellular vesicles mediate soluble protein trafficking to the primary cilium
Source: Commun Biol. 2024 Feb 21;7:213. doi: 10.1038/s42003-024-05817-2 (PMC10879184; doi:10.1038/s42003-024-05817-2)
Supplement: Supplementary file 6 — Supplementary Data 3 [file 42003_2024_5817_MOESM6_ESM.xlsx]

## Sheet: Fig 3A
group	Sec3 expression			group	Sec5 expression			group	Sec8 expression
sh control	0.00550332			sh control	0.00697831			sh control	0.0582942
sh control	0.00476568			sh control	0.00644726			sh control	0.0534718
sh Sec3	0.00043401			sh control	0.00663552			sh control	0.0466391
sh Sec3	0.000582942			sh Sec5	0.00177828			sh Sec8	0.00782979
sh Sec3	0.000494026			sh Sec5	0.00164295			sh Sec8	0.00897687
				sh Sec5	0.00195265			sh Sec8	0.0109806

## Sheet: Fig 3C
name	value
control	0.479866
control	0.145512
control	0.123477
control	0.211701
control	0.307333
control	0.269312
control	0.237929
control	0.316961
control	0.187177
control	0.231081
control	0.144129
control	0.240859
control	0.194952
control	0.204038
control	0.417593
control	0.25567
control	0.36828
control	0.259871
control	0.168043
control	0.3255
control	0.330672
control	0.338972
control	0.342145
control	0.470822
control	0.177171
control	0.340692
control	0.25175
control	0.31258
control	0.331043
control	0.159523
control	0.236505
control	0.32544
control	0.229598
control	0.312284
control	0.401628
control	0.303711
control	0.133487
control	0.211645
control	0.365569
control	0.248284
control	0.385085
control	0.349932
control	0.398421
control	0.218781
control	0.405608
control	0.302209
control	0.260719
control	0.439105
control	0.218971
control	0.385469
control	0.385289
control	0.273573
control	0.315838
control	0.489839
control	0.313854
control	0.382066
control	0.220108
control	0.405836
control	0.0708346
control	0.306788
control	0.467669
control	0.347668
control	0.264393
control	0.236366
control	0.332197
control	0.459062
control	0.299605
control	0.558589
control	0.336237
control	0.334274
control	0.401553
control	0.365354
control	0.362019
control	0.234363
control	0.274482
control	0.296796
control	0.269532
control	0.347384
control	0.26802
control	0.126574
control	0.286729
control	0.382941
control	0.353807
control	0.410265
control	0.302052
control	0.393375
control	0.282012
control	0.18434
control	0.371147
control	0.224885
control	0.27787
control	0.194721
control	0.226123
control	0.250957
control	0.345824
control	0.166428
control	0.294203
control	0.215616
control	0.241867
control	0.455725
control	0.290408
control	0.191739
control	0.388782
control	0.296501
control	0.33565
control	0.475155
control	0.315137
control	0.507319
control	0.237613
control	0.338027
control	0.335486
control	0.264874
control	0.165529
control	0.206109
control	0.318727
control	0.252234
control	0.18435
control	0.314436
control	0.219606
control	0.38617
control	0.266645
control	0.494973
control	0.32424
control	0.193433
control	0.192373
control	0.190683
control	0.265095
control	0.226855
control	0.304172
control	0.197986
control	0.343103
control	0.251163
control	0.274941
control	0.343811
control	0.23381
control	0.299706
control	0.248013
control	0.32847
control	0.278653
control	0.276995
control	0.312707
control	0.135409
control	0.160327
control	0.188011
control	0.241779
control	0.292614
control	0.207912
control	0.315944
control	0.271524
control	0.199948
control	0.313566
control	0.245075
control	0.473895
control	0.353672
control	0.2129
control	0.22425
control	0.264195
control	0.133097
control	0.232165
control	0.268302
control	0.148057
control	0.264354
control	0.237996
control	0.2664
control	0.476205
control	0.445131
control	0.279875
control	0.332332
control	0.291485
control	0.515693
shSec3	0.316814
shSec3	0.0459648
shSec3	0.279892
shSec3	0.263503
shSec3	0.247521
shSec3	0.237131
shSec3	0.144161
shSec3	0.266571
shSec3	0.144265
shSec3	0.123042
shSec3	0.228381
shSec3	0.201768
shSec3	0.0348932
shSec3	0.258865
shSec3	0.0880489
shSec3	0.174737
shSec3	0.206199
shSec3	0.185621
shSec3	0.250761
shSec3	0.256218
shSec3	0.187787
shSec3	0.232614
shSec3	0.0715959
shSec3	0.266052
shSec3	0.203717
shSec3	0.243036
shSec3	0.191106
shSec3	0.275007
shSec3	0.10731
shSec3	0.157655
shSec3	0.155642
shSec3	0.224376
shSec3	0.300869
shSec3	0.0740293
shSec3	0.196597
shSec3	0.141424
shSec3	0.296385
shSec3	0.15178
shSec3	0.184795
shSec3	0.239955
shSec3	0.224738
shSec3	0.212023
shSec3	0.179187
shSec3	0.223199
shSec3	0.012659
shSec3	0.194729
shSec3	0.0258953
shSec3	0.218495
shSec3	0.289045
shSec3	0.171902
shSec3	0.23093
shSec3	0.261246
shSec3	0.180506
shSec3	0.136849
shSec3	0.24377
shSec3	0.173045
shSec3	0.292684
shSec3	0.112476
shSec3	0.385478
shSec3	0.132433
shSec3	0.183173
shSec3	0.235437
shSec3	0.152569
shSec3	0.151815
shSec3	0.340258
shSec3	0.174227
shSec3	0.197589
shSec3	0.186857
shSec3	0.234252
shSec3	0.0268322
shSec3	0.230022
shSec3	0.266909
shSec3	0.218848
shSec3	0.188651
shSec3	0.285749
shSec3	0.247255
shSec3	0.204038
shSec3	0.166598
shSec3	0.187477
shSec3	0.260618
shSec3	0.229172
shSec3	0.363802
shSec3	0.209415
shSec3	0.282709
shSec3	0.109062
shSec3	0.214
shSec3	0.106073
shSec3	0.113567
shSec3	0.082684
shSec3	0.23193
shSec3	0.047182
shSec3	0.274209
shSec3	0.290448
shSec3	0.284255
shSec3	0.236632
shSec3	0.240634
shSec3	0.295207
shSec3	0.364289
shSec3	0.33135
shSec3	0.3957
shSec3	0.305526
shSec3	0.3528
shSec3	0.271972
shSec3	0.26635
shSec3	0.116107
shSec3	0.398562
shSec3	0.233269
shSec3	0.261695
shSec3	0.349375
shSec3	0.21207
shSec3	0.169463
shSec3	0.189915
shSec3	0.293295
shSec3	0.394704
shSec3	0.182477
shSec3	0.239664
shSec3	0.428498
shSec3	0.209114
shSec3	0.125085
shSec3	0.239837
shSec3	0.180526
shSec3	0.349589
shSec3	0.470169
shSec3	0.33215
shSec3	0.316009
shSec3	0.276329
shSec3	0.390818
shSec3	0.238276
shSec3	0.176714
shSec3	0.28962
shSec3	0.268964
shSec3	0.305201
shSec3	0.193813
shSec3	0.233329
shSec3	0.235129
shSec3	0.156719
shSec3	0.271928
shSec3	0.169674
shSec3	0.129092
shSec3	0.263955
shSec3	0.26904
shSec3	0.0652937
shSec3	0.422748
shSec3	0.221375
shSec3	0.126182
shSec3	0.177455
shSec3	0.379141
shSec3	0.244211
shSec3	0.20916
shSec3	0.193566
shSec3	0.0887876
shSec3	0.333977
shSec3	0.191607
shSec3	0.2369
shSec3	0.308374
shSec3	0.0468114
shSec3	0.0503546
shSec3	0.000898517
shSec3	0.229685
shSec3	0.391976
shSec3	0.19888
shSec3	0.243662
shSec3	0.278188
shSec3	0.235906
shSec3	0.333848
shSec3	0.197473
shSec3	0.322524
shSec3	0.248538
shSec3	0.257005
shSec3	0.195709
shSec3	0.0470003
shSec3	0.229025
shSec3	0.123076
shSec3	0.0823188
shSec3	0.291415
shSec3	0.222818
shSec3	0.330375
shSec3	0.187345
shSec3	0.280563
shSec3	0.0407308
shSec3	0.10454
shSec3	0.274955
shSec3	0.313581
shSec3	0.264177
shSec3	0.239338
shSec3	0.0236289
shSec3	0.301192
shSec3	0.256737
shSec3	0.455726
shSec3	0.213095
shSec3	0.452375
shSec3	0.262797
shSec3	0.245278
shSec3	0.215698
shSec3	0.230447
shSec3	0.15818
shSec3	0.362793
shSec3	0.199407
shSec3	0.35154
shSec3	0.351042
shSec3	0.276585
shSec3	0.213438
shSec3	0.0892612
shSec3	0.258935
shSec3	0.240296
shSec3	0.196547
shSec3	0.358471
shSec3	0.295344
shSec3	0.311226
shSec3	0.304575
shSec3	0.257843
shSec3	0.228339
shSec3	0.229277
shSec3	0.202828
shSec3	0.3174
shSec3	0.27512
shSec3	0.140276
shSec3	0.225493
shSec3	0.251271
shSec3	0.211709
shSec3	0.198509
shSec3	0.205253
shSec3	0.226546
shSec3	0.375941
shSec3	0.222381
shSec3	0.190383
shSec3	0.407462
shSec3	0.195434
shSec3	0.191963
shSec3	0.310131
shSec3	0.341145
shSec3	0.299771
shSec3	0.239496
shSec3	0.308747
shSec3	0.284337
shSec3	0.331533
shSec3	0.18246
shSec3	0.272457
shSec3	0.308108
shSec3	0.193332
shSec3	0.1744
shSec3	0.253352
shSec3	0.259433
shSec3	0.388363
shSec3	0.225397
shSec3	0.289248
shSec3	0.248825
shSec3	0.311947
shSec3	0.249643
shSec3	0.183104
shSec3	0.291468
shSec3	0.24543
shSec3	0.251407
shSec3	0.172924
shSec3	0.329196
shSec3	0.240548
shSec3	0.106235
shSec3	0.220861
shSec3	0.172482
shSec3	0.275729
shSec3	0.0768654
shSec3	0.370935
shSec3	0.0483498
shSec3	0.209293
shSec3	0.192467
shSec3	0.100515
shSec3	0.329294
shSec3	0.241636
shSec3	0.281911
shSec3	0.237693
shSec5	0.202805
shSec5	0.317441
shSec5	0.329404
shSec5	0.267581
shSec5	0.261479
shSec5	0.339675
shSec5	0.185936
shSec5	0.179374
shSec5	0.22736
shSec5	0.185187
shSec5	0.222593
shSec5	0.146391
shSec5	0.194609
shSec5	0.224827
shSec5	0.237258
shSec5	0.256398
shSec5	0.244063
shSec5	0.272501
shSec5	0.151857
shSec5	0.301437
shSec5	0.133804
shSec5	0.284395
shSec5	0.313867
shSec5	0.268537
shSec5	0.222175
shSec5	0.111274
shSec5	0.227841
shSec5	0.37342
shSec5	0.300853
shSec5	0.193695
shSec5	0.236268
shSec5	0.143335
shSec5	0.319716
shSec5	0.24996
shSec5	0.240383
shSec5	0.110018
shSec5	0.181427
shSec5	0.283814
shSec5	0.120955
shSec5	0.153215
shSec5	0.247358
shSec5	0.205702
shSec5	0.298784
shSec5	0.146491
shSec5	0.19645
shSec5	0.241601
shSec5	0.179442
shSec5	0.132698
shSec5	0.173341
shSec5	0.31773
shSec5	0.335086
shSec5	0.189093
shSec5	0.17218
shSec5	0.108563
shSec5	0.253176
shSec5	0.21083
shSec5	0.229593
shSec5	0.281182
shSec5	0.249476
shSec5	0.21503
shSec5	0.149107
shSec5	0.230576
shSec5	0.298814
shSec5	0.0954093
shSec5	0.265655
shSec5	0.145931
shSec5	0.290935
shSec5	0.126215
shSec5	0.259438
shSec5	0.180632
shSec5	0.221592
shSec5	0.131988
shSec5	0.144459
shSec5	0.122415
shSec5	0.194211
shSec5	0.140658
shSec5	0.253692
shSec5	0.203135
shSec5	0.197156
shSec5	0.322193
shSec5	0.34122
shSec5	0.359151
shSec5	0.284674
shSec5	0.28471
shSec5	0.264232
shSec5	0.254941
shSec5	0.129929
shSec5	0.410273
shSec5	0.222811
shSec5	0.164677
shSec5	0.296969
shSec5	0.233558
shSec5	0.24146
shSec5	0.252657
shSec5	0.341031
shSec5	0.27762
shSec5	0.203483
shSec5	0.228851
shSec5	0.140792
shSec5	0.126834
shSec5	0.348556
shSec5	0.331328
shSec5	0.363539
shSec5	0.33115
shSec5	0.22914
shSec5	0.168989
shSec5	0.090302
shSec5	0.181374
shSec5	0.30543
shSec5	0.231583
shSec5	0.281007
shSec5	0.157296
shSec5	0.210978
shSec5	0.293225
shSec5	0.149591
shSec5	0.229636
shSec5	0.397418
shSec5	0.0820579
shSec5	0.270139
shSec5	0.332893
shSec5	0.2371
shSec5	0.190258
shSec5	0.471546
shSec5	0.283115
shSec5	0.178816
shSec5	0.237478
shSec5	0.318547
shSec5	0.155559
shSec5	0.444088
shSec5	0.168801
shSec5	0.186017
shSec5	0.235329
shSec5	0.223746
shSec5	0.300116
shSec5	0.279766
shSec5	0.535913
shSec5	0.448938
shSec5	0.286111
shSec5	0.23965
shSec5	0.418117
shSec5	0.433393
shSec5	0.366019
shSec5	0.349703
shSec5	0.202795
shSec5	0.445525
shSec5	0.288652
shSec5	0.294839
shSec5	0.365349
shSec5	0.282724
shSec5	0.233993
shSec5	0.214591
shSec5	0.261375
shSec5	0.213246
shSec5	0.236428
shSec5	0.308032
shSec5	0.386903
shSec5	0.344659
shSec5	0.283981
shSec5	0.334969
shSec5	0.312451
shSec5	0.547125
shSec5	0.305682
shSec5	0.205495
shSec5	0.358574
shSec5	0.322079
shSec5	0.328334
shSec5	0.199211
shSec5	0.222598
shSec5	0.311841
shSec5	0.372824
shSec5	0.367915
shSec5	0.220086
shSec5	0.245354
shSec5	0.253896
shSec5	0.201677
shSec5	0.418625
shSec5	0.327972
shSec5	0.371088
shSec5	0.198858
shSec5	0.214816
shSec5	0.163013
shSec5	0.346959
shSec5	0.307794
shSec5	0.385057
shSec5	0.336905
shSec5	0.286968
shSec5	0.0488603
shSec5	0.252194
shSec5	0.187697
shSec5	0.524565
shSec5	0.255021
shSec5	0.320151
shSec5	0.360661
shSec5	0.32581
shSec5	0.258792
shSec5	0.34942
shSec5	0.220512
shSec5	0.27204
shSec5	0.2811
shSec5	0.220172
shSec5	0.24131
shSec5	0.359827
shSec5	0.0661517
shSec5	0.0611915
shSec5	0.434546
shSec5	0.133324
shSec5	0.233562
shSec5	0.137052
shSec5	0.243171
shSec5	0.174183
shSec5	0.22681
shSec5	0.182985
shSec5	0.304541
shSec5	0.404704
shSec5	0.280623
shSec5	0.267689
shSec5	0.0208309
shSec5	0.192779
shSec5	0.215088
shSec5	0.393731
shSec5	0.20986
shSec5	0.236739
shSec5	0.082204
shSec5	0.308571
shSec5	0.317101
shSec5	0.28641
shSec5	0.233909
shSec5	0.224824
shSec5	0.152028
shSec5	0.24585
shSec5	0.293997
shSec5	0.137191
shSec5	0.282567
shSec5	0.20402
shSec5	0.186299
shSec5	0.19035
shSec5	0.228918
shSec5	0.242685
shSec5	0.357902
shSec5	0.252762
shSec5	0.157383
shSec5	0.366575
shSec5	0.170208
shSec5	0.287171
shSec5	0.038759
shSec5	0.372136
shSec5	0.207696
shSec5	0.152418
shSec5	0.322538
shSec5	0.252374
shSec5	0.287414
shSec5	0.24123
shSec5	0.023365
shSec5	0.366791
shSec5	0.252412
shSec5	0.207114
shSec5	0.318398
shSec5	0.21823
shSec5	0.25495
shSec5	0.117329
shSec5	0.185372
shSec5	0.221156
shSec5	0.212472
shSec5	0.166458
shSec5	0.148962
shSec5	0.207225
shSec5	0.223764
shSec5	0.316561
shSec5	0.240175
shSec5	0.295813
shSec5	0.175492
shSec5	0.276584
shSec5	0.213297
shSec5	0.344744
shSec5	0.47288
shSec5	0.304239
shSec5	0.270252
shSec5	0.123687
shSec5	0.229604
shSec5	0.287786
shSec5	0.264966
shSec8	0.0759828
shSec8	0.250773
shSec8	0.101807
shSec8	0.330076
shSec8	0.0933924
shSec8	0.27066
shSec8	0.384627
shSec8	0.285495
shSec8	0.23839
shSec8	0.289225
shSec8	0.204472
shSec8	0.182606
shSec8	0.218907
shSec8	0.159604
shSec8	0.169508
shSec8	0.161933
shSec8	0.167371
shSec8	0.186634
shSec8	0.215207
shSec8	0.244821
shSec8	0.259805
shSec8	0.189379
shSec8	0.188603
shSec8	0.124361
shSec8	0.259129
shSec8	0.254918
shSec8	0.21461
shSec8	0.191266
shSec8	0.236537
shSec8	0.252867
shSec8	0.329318
shSec8	0.241706
shSec8	0.244181
shSec8	0.350149
shSec8	0.200399
shSec8	0.206658
shSec8	0.145782
shSec8	0.26505
shSec8	0.0926859
shSec8	0.207214
shSec8	0.0646122
shSec8	0.108004
shSec8	0.249758
shSec8	0.287929
shSec8	0.218104
shSec8	0.272159
shSec8	0.239554
shSec8	0.121044
shSec8	0.213581
shSec8	0.154046
shSec8	0.33449
shSec8	0.221367
shSec8	0.0828833
shSec8	0.244872
shSec8	0.0855174
shSec8	0.18829
shSec8	0.0386196
shSec8	0.201906
shSec8	0.147061
shSec8	0.121862
shSec8	0.413188
shSec8	0.214927
shSec8	0.165686
shSec8	0.2805
shSec8	0.308399
shSec8	0.20129
shSec8	0.282208
shSec8	0.243659
shSec8	0.149257
shSec8	0.294443
shSec8	0.135681
shSec8	0.336912
shSec8	0.393419
shSec8	0.220562
shSec8	0.220356
shSec8	0.231074
shSec8	0.176374
shSec8	0.203797
shSec8	0.0912947
shSec8	0.139267
shSec8	0.0859672
shSec8	0.102035
shSec8	0.383941
shSec8	0.211853
shSec8	0.284854
shSec8	0.293048
shSec8	0.156723
shSec8	0.370927
shSec8	0.199171
shSec8	0.17444
shSec8	0.199528
shSec8	0.170216
shSec8	0.283492
shSec8	0.265485
shSec8	0.126076
shSec8	0.264148
shSec8	0.417544
shSec8	0.200754
shSec8	0.317087
shSec8	0.459956
shSec8	0.215294
shSec8	0.207692
shSec8	0.255004
shSec8	0.278332
shSec8	0.256944
shSec8	0.147639
shSec8	0.289794
shSec8	0.149307
shSec8	0.235794
shSec8	0.247859
shSec8	0.0509647
shSec8	0.294992
shSec8	0.203106
shSec8	0.207823
shSec8	0.266728
shSec8	0.359024
shSec8	0.199553
shSec8	0.479927
shSec8	0.220977
shSec8	0.24757
shSec8	0.158141
shSec8	0.343787
shSec8	0.169482
shSec8	0.299857
shSec8	0.118228
shSec8	0.104096
shSec8	0.0881066
shSec8	0.225512
shSec8	0.178854
shSec8	0.222822
shSec8	0.149695
shSec8	0.157536
shSec8	0.242045
shSec8	0.0987055
shSec8	0.135446
shSec8	0.158682
shSec8	0.203968
shSec8	0.116817
shSec8	0.228293
shSec8	0.255419
shSec8	0.311002
shSec8	0.25887
shSec8	0.27017
shSec8	0.143785
shSec8	0.277144
shSec8	0.23535
shSec8	0.206619
shSec8	0.206494
shSec8	0.249001
shSec8	0.324855
shSec8	0.2066
shSec8	0.187455
shSec8	0.182837
shSec8	0.127528
shSec8	0.234454
shSec8	0.279746
shSec8	0.126847
shSec8	0.187428
shSec8	0.116538
shSec8	0.139123
shSec8	0.150891
shSec8	0.183775
shSec8	0.27313
shSec8	0.282985
shSec8	0.227412
shSec8	0.183833
shSec8	0.281116
shSec8	0.182414
shSec8	0.165022
shSec8	0.202097
shSec8	0.107942
shSec8	0.132829
shSec8	0.246098
shSec8	0.276143
shSec8	0.181269
shSec8	0.41035
shSec8	0.243374
shSec8	0.546661
shSec8	0.225066
shSec8	0.16729
shSec8	0.132555
shSec8	0.241951
shSec8	0.213836
shSec8	0.0168601
shSec8	0.353741
shSec8	0.224058
shSec8	0.245259
shSec8	0.255522
shSec8	0.197313
shSec8	0.225441
shSec8	0.170154
shSec8	0.233965
shSec8	0.287968
shSec8	0.198745
shSec8	0.147792
shSec8	0.143461
shSec8	0.241307
shSec8	0.165645
shSec8	0.188848
shSec8	0.236276
shSec8	0.189721
shSec8	0.126015
shSec8	0.18238
shSec8	0.358798
shSec8	0.166608
shSec8	0.249497
shSec8	0.212064
shSec8	0.144858
shSec8	0.207916
shSec8	0.200412
shSec8	0.157909
shSec8	0.0611722
shSec8	0.120331
shSec8	0.379237
shSec8	0.256017
shSec8	0.343476
shSec8	0.201184
shSec8	0.0963334
shSec8	0.245471
shSec8	0.24258
shSec8	0.13566
shSec8	0.133039
shSec8	0.241169
shSec8	0.230321
shSec8	0.46057
shSec8	0.233194
shSec8	0.131622
shSec8	0.165292
shSec8	0.181317
shSec8	0.24397
shSec8	0.184692
shSec8	0.340966
shSec8	0.355177
shSec8	0.109901
shSec8	0.134265
shSec8	0.080183
shSec8	0.273731
shSec8	0.166504
shSec8	0.275587
shSec8	0.206144
shSec8	0.112347
shSec8	0.199278
shSec8	0.210353
shSec8	0.176756
shSec8	0.209905
shSec8	0.204524
shSec8	0.218232
shSec8	0.17738
shSec8	0.271937
shSec8	0.219017
shSec8	0.0520323
shSec8	0.137252
shSec8	0.196006
shSec8	0.10554
shSec8	0.20642
shSec8	0.218758
shSec8	0.222166
shSec8	0.299256
shSec8	0.165969
shSec8	0.216066
shSec8	0.180941
shSec8	0.166556
shSec8	0.140078
shSec8	0.196125
shSec8	0.0925005
shSec8	0.29413
shSec8	0.254835
shSec8	0.288982
shSec8	0.0977351
shSec8	0.245034
shSec8	0.257297
shSec8	0.268831
shSec8	0.295817
shSec8	0.199473
shSec8	0.263297
shSec8	0.390929
shSec8	0.155608
shSec8	0.14084
shSec8	0.158128
shSec8	0.322611
shSec8	0.251855
shSec8	0.133401
shSec8	0.186208
shSec8	0.157575
shSec8	0.173883
shSec8	0.486156
shSec8	0.242609
shSec8	0.0943447
shSec8	0.23074
shSec8	0.0653358
shSec8	0.116036
shSec8	0.216167
shSec8	0.488008
shSec8	0.301246
shSec8	0.149024
shSec8	0.198953
shSec8	0.228032
shSec8	0.191257
shSec8	0.228533
shSec8	0.071138
shSec8	0.337315
shSec8	0.429246
shSec8	0.290285
shSec8	0.122372
shSec8	0.0808848
shSec8	0.292957
shSec8	0.256751
shSec8	0.219795
shSec8	0.140421
shSec8	0.198163
shSec8	0.32637
shSec8	0.268276
shSec8	0.132001
shSec8	0.196296
shSec8	0.257013
shSec8	0.402726
shSec8	0.177289
shSec8	0.201888
shSec8	0.200417
shSec8	0.231303
shSec8	0.225546
shSec8	0.148186
shSec8	0.173821
shSec8	0.0925163
shSec8	0.229612
shSec8	0.113651

## Sheet: Fig 3D
name	value
no-target control	0.128045
no-target control	0.145763
no-target control	0.123206
no-target control	0.194173
no-target control	0.123433
no-target control	0.100395
no-target control	0.131995
no-target control	0.0942457
no-target control	0.259995
no-target control	0.236635
no-target control	0.147707
no-target control	0.103705
no-target control	0.124274
no-target control	0.248704
no-target control	0.109225
no-target control	0.189864
no-target control	0.176661
no-target control	0.107391
no-target control	0.144084
no-target control	0.141716
no-target control	0.312146
no-target control	0.281708
no-target control	0.208491
no-target control	0.192073
no-target control	0.261815
no-target control	0.152421
no-target control	0.328549
no-target control	0.139982
no-target control	0.223799
no-target control	0.128343
no-target control	0.148787
no-target control	0.110769
no-target control	0.218799
no-target control	0.164319
no-target control	0.23377
no-target control	0.126833
no-target control	0.134912
no-target control	0.254455
no-target control	0.112942
no-target control	0.194754
no-target control	0.22642
no-target control	0.257778
no-target control	0.208815
no-target control	0.277298
no-target control	0.191001
no-target control	0.270684
no-target control	0.286395
no-target control	0.122952
no-target control	0.243207
no-target control	0.174235
no-target control	0.126684
no-target control	0.147755
no-target control	0.22262
no-target control	0.152406
no-target control	0.289455
no-target control	0.201426
no-target control	0.346334
no-target control	0.340342
no-target control	0.244692
no-target control	0.247637
no-target control	0.446128
no-target control	0.106951
no-target control	0.160984
no-target control	0.234778
no-target control	0.120765
no-target control	0.132053
siSec5 1	0.116344
siSec5 1	0.106535
siSec5 1	0.107873
siSec5 1	0.179003
siSec5 1	0.0779877
siSec5 1	0.212889
siSec5 1	0.16694
siSec5 1	0.0881787
siSec5 1	0.158696
siSec5 1	0.137439
siSec5 1	0.147295
siSec5 1	0.0717436
siSec5 1	0.078209
siSec5 1	0.169757
siSec5 1	0.169894
siSec5 1	0.0909112
siSec5 1	0.181974
siSec5 1	0.068738
siSec5 1	0.0870226
siSec5 1	0.0749998
siSec5 1	0.221557
siSec5 1	0.214082
siSec5 1	0.125394
siSec5 1	0.135173
siSec5 1	0.138383
siSec5 1	0.221487
siSec5 1	0.210266
siSec5 1	0.156784
siSec5 1	0.125484
siSec5 1	0.121772
siSec5 1	0.117818
siSec5 1	0.213118
siSec5 1	0.132408
siSec5 1	0.139382
siSec5 1	0.217078
siSec5 1	0.155682
siSec5 1	0.261188
siSec5 1	0.0983041
siSec5 1	0.11665
siSec5 1	0.22705
siSec5 1	0.221891
siSec5 1	0.185189
siSec5 1	0.0349326
siSec5 1	0.108889
siSec5 1	0.22943
siSec5 1	0.0193758
siSec5 1	0.137799
siSec5 1	0.105929
siSec5 1	0.20207
siSec5 1	0.116491
siSec5 1	0.133048
siSec5 1	0.140341
siSec5 1	0.215329
siSec5 1	0.108444
siSec5 1	0.179527
siSec5 1	0.106128
siSec5 1	0.200941
siSec5 1	0.239418
siSec5 1	0.181962
siSec5 1	0.0742916
siSec5 1	0.0909588
siSec5 1	0.240402
siSec5 1	0.0981757
siSec5 1	0.131864
siSec5 1	0.232181
siSec5 1	0.093617
siSec5 1	0.166402
siSec5 1	0.194458
siSec5 1	0.258929
siSec5 1	0.0880786
siSec5 1	0.0938349
siSec5 1	0.109668
siSec5 1	0.207304
siSec5 2	0.0888525
siSec5 2	0.104336
siSec5 2	0.113889
siSec5 2	0.141732
siSec5 2	0.149873
siSec5 2	0.0844933
siSec5 2	0.0189214
siSec5 2	0.0639539
siSec5 2	0.0688947
siSec5 2	0.0332067
siSec5 2	0.0588654
siSec5 2	0.0734911
siSec5 2	0.0858194
siSec5 2	0.0359118
siSec5 2	0.0377886
siSec5 2	0.224694
siSec5 2	0.156512
siSec5 2	0.218481
siSec5 2	0.116591
siSec5 2	0.168106
siSec5 2	0.0936293
siSec5 2	0.11635
siSec5 2	0.151631
siSec5 2	0.134799
siSec5 2	0.136162
siSec5 2	0.0369729
siSec5 2	0.184821
siSec5 2	0.122347
siSec5 2	0.122021
siSec5 2	0.0580737
siSec5 2	0.154195
siSec5 2	0.184621
siSec5 2	0.1296
siSec5 2	0.131888
siSec5 2	0.113446
siSec5 2	0.139625
siSec5 2	0.138477
siSec5 2	0.238423
siSec5 2	0.133533
siSec5 2	0.0998171
siSec5 2	0.200928
siSec5 2	0.0898277
siSec5 2	0.147344
siSec5 2	0.0887247
siSec5 2	0.162882
siSec5 2	0.156844
siSec5 2	0.210492
siSec5 2	0.168927
siSec5 2	0.128536
siSec5 2	0.127544
siSec5 2	0.146486
siSec5 2	0.0922351
siSec5 2	0.102751
siSec5 2	0.218047
siSec5 2	0.114415
siSec5 2	0.219823
siSec5 2	0.135809
siSec5 2	0.192506
siSec5 2	0.104153
siSec5 2	0.129891
siSec5 2	0.253785
siSec5 2	0.241869
siSec5 2	0.114013
siSec5 2	0.144516
siSec5 2	0.29354
siSec5 2	0.254175
siSec5 2	0.113075

## Sheet: Fig 4B
name	value
control 1	0.584864
control 1	0.712075
control 1	0.516829
control 1	0.298371
control 1	0.292638
control 1	0.168252
control 1	0.337638
control 1	0.26222
control 1	0.319793
control 1	0.215565
control 1	0.404271
control 1	0.510188
control 1	0.424636
control 1	0.515048
control 1	0.580672
control 1	0.573985
control 1	0.155501
control 1	0.268643
control 1	0.299789
control 1	0.170363
control 1	0.443005
control 1	0.531444
control 1	0.2554
control 1	0.340791
control 1	0.476142
control 1	0.683224
control 1	0.436238
control 1	0.432142
control 1	0.445682
control 1	0.453191
control 1	0.339556
control 1	0.45039
control 1	0.316586
control 1	0.365732
control 1	0.466481
control 1	0.431198
control 1	0.227803
control 1	0.373715
control 1	0.243218
control 1	0.376746
control 1	0.45539
control 1	0.198788
control 1	0.489536
control 1	0.211495
control 1	0.62755
control 1	0.721014
control 1	0.328602
control 1	0.344404
control 2	0.280026
control 2	0.237616
control 2	0.47516
control 2	0.386558
control 2	0.293227
control 2	0.293144
control 2	0.302967
control 2	0.281075
control 2	0.272291
control 2	0.186971
control 2	0.315868
control 2	0.175639
control 2	0.370511
control 2	0.673985
control 2	0.378253
control 2	0.553572
control 2	0.300521
control 2	0.182677
control 2	0.424475
control 2	0.577707
control 2	0.159493
control 2	0.0535895
control 2	0.406231
control 2	0.289591
control 2	0.294339
control 2	0.315764
control 2	0.202516
control 2	0.406239
control 2	0.426398
control 2	0.131651
control 2	0.155427
control 2	0.259663
control 2	0.393998
control 2	0.326568
control 2	0.256474
control 2	0.0893499
control 2	0.182587
control 2	0.393688
control 2	0.526018
control 2	0.609157
control 2	0.302012
control 2	0.220337
control 2	0.791456
control 2	0.248474
control 2	0.310308
control 2	0.551175
control 2	0.443818
control 2	0.118928
control 2	0.128668
control 2	0.163331
control 2	0.854273
control 2	0.762776
control 2	0.439368
control 2	0.558545
control 2	0.450841
control 2	0.412388
control 2	0.484773
control 2	0.251026
trap	0.223764
trap	0.307491
trap	0.467822
trap	0.199793
trap	0.354781
trap	0.538425
trap	0.278251
trap	0.256263
trap	0.452165
trap	0.327533
trap	0.460396
trap	0.19085
trap	-0.196486
trap	0.432017
trap	0.319182
trap	0.265324
trap	0.27473
trap	0.461516
trap	0.205438
trap	0.231028
trap	0.430651
trap	0.211895
trap	0.0928674
trap	-0.195826
trap	0.505733
trap	0.15406
trap	0.280406
trap	-0.272421
trap	0.0702882
trap	0.306825
trap	0.374179
trap	0.338118
trap	-0.028852
trap	0.490855
trap	0.209139
trap	0.0715025
trap	0.377884
trap	-0.143704
trap	0.448697
trap	0.144891
trap	0.120435
trap	0.431565
trap	0.357853
trap	0.417142
trap	0.310597
trap	0.261082
trap	0.33352
trap	0.32861
trap	0.376581
trap	-0.0484051
trap	0.0226263
trap	0.295829
trap	0.125994
trap	0.265194
trap	0.178801
trap	0.029609
trap	0.186283
trap	0.125444
trap	0.433276
trap	0.377312
trap	0.223632
trap	0.165793
trap	0.404147

## Sheet: Fig 4C
name	value
DMSO	0.602589
DMSO	0.653258
DMSO	0.696702
DMSO	0.558918
DMSO	0.501712
DMSO	0.674025
DMSO	0.569671
DMSO	0.55235
DMSO	0.29799
DMSO	0.222917
DMSO	0.162002
DMSO	0.452549
DMSO	0.254302
DMSO	0.446485
DMSO	0.570237
DMSO	0.497798
DMSO	0.603507
DMSO	0.748484
DMSO	0.23575
DMSO	0.474856
DMSO	0.605756
DMSO	0.528279
DMSO	0.700945
DMSO	0.608857
DMSO	0.424149
DMSO	0.300365
DMSO	0.777702
DMSO	0.620371
DMSO	0.15727
DMSO	0.395466
DMSO	0.680021
DMSO	0.777725
DMSO	0.290062
DMSO	0.0656374
DMSO	0.623728
DMSO	0.296721
DMSO	0.204114
DMSO	0.719517
DMSO	0.62667
DMSO	0.387171
DMSO	0.566952
DMSO	0.565988
DMSO	0.626485
DMSO	0.593639
DMSO	0.420352
DMSO	0.448664
DMSO	0.608624
DMSO	0.55395
DMSO	0.441135
DMSO	0.532852
DMSO	0.421298
DMSO	0.399143
DMSO	0.284438
DMSO	0.366555
DMSO	0.544277
DMSO	0.685595
DMSO	0.700177
DMSO	0.737709
DMSO	0.584057
DMSO	0.504941
DMSO	0.480077
DMSO	0.734432
DMSO	0.80657
DMSO	0.695596
DMSO	0.58462
DMSO	0.565626
DMSO	0.716337
DMSO	0.616842
DMSO	0.400132
DMSO	0.487856
DMSO	0.533285
DMSO	0.399092
DMSO	0.574111
DMSO	0.533161
DMSO	0.297371
DMSO	0.245886
DMSO	0.572879
DMSO	0.314026
DMSO	0.57459
DMSO	0.842576
DMSO	0.53894
DMSO	0.729566
DMSO	0.254401
DMSO	0.487882
DMSO	0.314896
DMSO	0.0928551
DMSO	0.472692
DMSO	0.380138
DMSO	0.460992
DMSO	0.332663
DMSO	0.297831
DMSO	0.338085
DMSO	0.654164
DMSO	0.326547
DMSO	0.503238
DMSO	0.578537
DMSO	0.526137
DMSO	0.59865
DMSO	0.3904
DMSO	0.126618
DMSO	0.385791
DMSO	0.460301
DMSO	0.232677
DMSO	0.652643
DMSO	0.246925
DMSO	0.39909
DMSO	0.38661
DMSO	0.507428
DMSO	0.520284
DMSO	0.800873
DMSO	0.544147
DMSO	0.52365
DMSO	0.15993
DMSO	0.380543
DMSO	0.326794
DMSO	0.433466
DMSO	0.385175
DMSO	0.590178
DMSO	0.643867
DMSO	0.625531
DMSO	0.682437
DMSO	0.399929
DMSO	0.589674
endosidin2	0.263989
endosidin2	0.252691
endosidin2	0.37226
endosidin2	0.0106779
endosidin2	0.262929
endosidin2	0.432467
endosidin2	0.377251
endosidin2	0.346565
endosidin2	0.319393
endosidin2	0.274427
endosidin2	0.269691
endosidin2	0.393448
endosidin2	0.38774
endosidin2	0.260053
endosidin2	0.279349
endosidin2	0.110804
endosidin2	0.185703
endosidin2	0.364694
endosidin2	0.0958419
endosidin2	0.157741
endosidin2	0.200572
endosidin2	0.0504452
endosidin2	0.304056
endosidin2	0.227563
endosidin2	0.186274
endosidin2	0.387039
endosidin2	0.322374
endosidin2	0.188848
endosidin2	0.349334
endosidin2	0.0893412
endosidin2	0.0598092
endosidin2	0.272339
endosidin2	0.205857
endosidin2	0.295683
endosidin2	0.206268
endosidin2	0.16521
endosidin2	0.108161
endosidin2	0.143913
endosidin2	0.499414
endosidin2	0.264926
endosidin2	0.108805
endosidin2	0.115894
endosidin2	0.412389
endosidin2	0.298038
endosidin2	0.108301
endosidin2	0.167415
endosidin2	0.131851
endosidin2	0.368177
endosidin2	0.0794259
endosidin2	0.29853
endosidin2	0.217286
endosidin2	0.263831
endosidin2	0.421777
endosidin2	0.216961
endosidin2	0.0860041
endosidin2	0.3862
endosidin2	0.123857
endosidin2	0.237481
endosidin2	0.0482035
endosidin2	0.293489
endosidin2	0.045204
endosidin2	0.24437
endosidin2	0.133805
endosidin2	0.257969
endosidin2	0.152171
endosidin2	0.27452
endosidin2	0.249641
endosidin2	0.260639
endosidin2	0.25562
endosidin2	0.328832
endosidin2	0.266699
endosidin2	0.233209
endosidin2	0.19306
endosidin2	0.166534
endosidin2	0.228132
endosidin2	0.297291
endosidin2	0.205402
endosidin2	0.363674
endosidin2	0.418438
endosidin2	0.258463
endosidin2	0.1975
endosidin2	0.0291867
endosidin2	0.178991
endosidin2	0.335141
endosidin2	0.104056
endosidin2	0.292172
endosidin2	0.235593
endosidin2	0.182654
endosidin2	0.244305
endosidin2	0.278828
endosidin2	0.137872
endosidin2	0.243321
endosidin2	0.466707
endosidin2	0.255737
endosidin2	0.299433
endosidin2	0.185866
endosidin2	0.263104
endosidin2	0.313209
endosidin2	0.114127
endosidin2	0.350396
endosidin2	0.143826
endosidin2	0.159661
endosidin2	0.304996
endosidin2	0.152698
endosidin2	0.371644
endosidin2	0.2015
endosidin2	0.310557

## Sheet: Fig 4D
name	value
Gli2(P1-6A)	0.366297
Gli2(P1-6A)	0.226644
Gli2(P1-6A)	0.128482
Gli2(P1-6A)	0.308541
Gli2(P1-6A)	0.27773
Gli2(P1-6A)	0.250009
Gli2(P1-6A)	0.286304
Gli2(P1-6A)	0.404154
Gli2(P1-6A)	0.233301
Gli2(P1-6A)	0.346716
Gli2(P1-6A)	0.344278
Gli2(P1-6A)	0.462583
Gli2(P1-6A)	0.237488
Gli2(P1-6A)	0.38023
Gli2(P1-6A)	0.330424
Gli2(P1-6A)	0.237825
Gli2(P1-6A)	0.234366
Gli2(P1-6A)	0.370032
Gli2(P1-6A)	0.283456
Gli2(P1-6A)	0.357482
Gli2(P1-6A)	0.190376
Gli2(P1-6A)	0.306532
Gli2(P1-6A)	0.250097
Gli2(P1-6A)	0.177322
Gli2(P1-6A)	0.371104
Gli2(P1-6A)	0.35206
Gli2(P1-6A)	0.368016
Gli2(P1-6A)	0.389802
Gli2(P1-6A)	0.56129
Gli2(P1-6A)	0.371262
Gli2(P1-6A)	0.286788
Gli2(P1-6A)	0.354911
Gli2(P1-6A)	0.373932
Gli2(P1-6A)	0.157786
Gli2(P1-6A)	0.413872
Gli2(P1-6A)	0.190313
Gli2(P1-6A)	0.152312
Gli2(P1-6A)	0.30834
Gli2(P1-6A)	0.371479
Gli2(P1-6A)	0.311737
Gli2(P1-6A)	0.37232
Gli2(P1-6A)	0.44257
Gli2(P1-6A)	0.429683
Gli2(P1-6A)	0.222982
Gli2(P1-6A)	0.215882
Gli2(P1-6A)	0.346757
Gli2(P1-6A)	0.327786
Gli2(P1-6A)	0.188953
Gli2(P1-6A)	0.37159
Gli2(P1-6A)	0.133387
Gli2(P1-6A)	0.22926
Gli2(P1-6A)	0.248713
Gli2(P1-6A)	0.549206
Gli2(P1-6A)	0.453873
Gli2(P1-6A)	0.502491
Gli2(P1-6A)	0.440189
Gli2(P1-6A)-dN	0.226813
Gli2(P1-6A)-dN	0.0670085
Gli2(P1-6A)-dN	0.185017
Gli2(P1-6A)-dN	0.0671026
Gli2(P1-6A)-dN	0.041373
Gli2(P1-6A)-dN	0.146733
Gli2(P1-6A)-dN	0.0951255
Gli2(P1-6A)-dN	0.098273
Gli2(P1-6A)-dN	0.154254
Gli2(P1-6A)-dN	0.0885769
Gli2(P1-6A)-dN	0.0335256
Gli2(P1-6A)-dN	0.208114
Gli2(P1-6A)-dN	0.186643
Gli2(P1-6A)-dN	0.349521
Gli2(P1-6A)-dN	0.0979108
Gli2(P1-6A)-dN	0.0363751
Gli2(P1-6A)-dN	0.173395
Gli2(P1-6A)-dN	0.163193
Gli2(P1-6A)-dN	0.130345
Gli2(P1-6A)-dN	0.119787
Gli2(P1-6A)-dN	0.100931
Gli2(P1-6A)-dN	0.360968
Gli2(P1-6A)-dN	0.0501421
Gli2(P1-6A)-dN	0.280728
Gli2(P1-6A)-dN	0.0638389
Gli2(P1-6A)-dN	0.236229
Gli2(P1-6A)-dN	0.0700168
Gli2(P1-6A)-dN	0.228272
Gli2(P1-6A)-dN	0.0972677
Gli2(P1-6A)-dN	0.190849
Gli2(P1-6A)-dN	0.0377886
Gli2(P1-6A)-dN	0.0588383
Gli2(P1-6A)-dN	0.128197
Gli2(P1-6A)-dN	0.0304109
Gli2(P1-6A)-dN	0.0659513
Gli2(P1-6A)-dN	0.0144964
Gli2(P1-6A)-dN	0.151416
Gli2(P1-6A)-dN	0.26266
Gli2(P1-6A)-dN	0.0826194
Gli2(P1-6A)-dN	0.15795
Gli2(P1-6A)-dN	0.0887174
Gli2(P1-6A)-dN	0.353654
Gli2(P1-6A)-dN	0.365702
Gli2(P1-6A)-dN	0.314431
Gli2(P1-6A)-dN	0.131908
Gli2(P1-6A)-dN	0.266005
Gli2(P1-6A)-dN	0.0983912
Gli2(P1-6A)-dN	-0.000451875
Gli2(P1-6A)-dN	0.0996693
Gli2(P1-6A)-dN	0.0810585
Gli2(P1-6A)-dN	0.360745
Gli2(P1-6A)-dN	0.0252466
Gli2(P1-6A)-dN	0.4044
Gli2(P1-6A)-dN	0.131721
Gli2(P1-6A)-dN	0.102483
Gli2(P1-6A)-dN	0.0731577

## Sheet: Fig 4E
	Sec3				Sec5
name	value			name	value
DMSO	0.225524			DMSO	0.176746
DMSO	0.0879199			DMSO	0.21019
DMSO	0.000775079			DMSO	0.424376
DMSO	0.213943			DMSO	0.241675
DMSO	0.113855			DMSO	0.244758
DMSO	0.154488			DMSO	0.207719
DMSO	0.104305			DMSO	0.115379
DMSO	0.146206			DMSO	0.160835
DMSO	0.00283541			DMSO	0.210178
DMSO	0.19174			DMSO	0.00413273
DMSO	-0.00719166			DMSO	-0.0362018
DMSO	0.215211			DMSO	0.245057
DMSO	0.129062			DMSO	0.197913
DMSO	0.150417			DMSO	0.21259
DMSO	0.050305			DMSO	0.0916409
DMSO	0.0998666			DMSO	0.211608
DMSO	0.127737			DMSO	0.108194
DMSO	0.167734			DMSO	0.183796
DMSO	0.196715			DMSO	0.0518259
DMSO	0.209275			DMSO	0.0482943
DMSO	0.112325			DMSO	0.245838
DMSO	0.0876028			DMSO	0.0311389
DMSO	0.0544379			DMSO	0.205043
DMSO	0.213682			DMSO	0.178468
DMSO	0.123129			DMSO	0.200269
DMSO	0.167335			DMSO	0.0671234
DMSO	0.186705			DMSO	0.172127
DMSO	0.0807879			DMSO	0.284005
DMSO	0.120131			DMSO	0.273394
DMSO	0.25818			DMSO	0.0685179
DMSO	0.182379			DMSO	0.151018
DMSO	0.142875			DMSO	0.119969
DMSO	0.0197396			DMSO	0.155062
DMSO	0.18117			DMSO	0.291816
DMSO	0.169369			DMSO	0.289299
DMSO	0.229037			DMSO	0.138983
DMSO	0.125521			DMSO	0.232433
DMSO	0.140097			DMSO	0.178832
DMSO	0.0586283			DMSO	0.122882
DMSO	0.203228			DMSO	0.174603
DMSO	0.0979328			DMSO	0.12923
DMSO	0.0270021			DMSO	0.14339
DMSO	0.0994684			DMSO	0.0929925
DMSO	0.193567			DMSO	0.270185
SAG	0.160421			DMSO	0.24557
SAG	0.0838931			DMSO	0.191118
SAG	0.165817			DMSO	0.0842472
SAG	0.234241			DMSO	0.301546
SAG	0.388236			DMSO	0.16911
SAG	0.248514			SAG	0.143591
SAG	0.197901			SAG	0.135067
SAG	0.111452			SAG	0.361737
SAG	0.177678			SAG	0.115584
SAG	0.145857			SAG	0.260507
SAG	0.121694			SAG	0.515167
SAG	0.191819			SAG	0.211976
SAG	0.141471			SAG	0.186516
SAG	0.18575			SAG	0.235693
SAG	0.105948			SAG	0.206139
SAG	0.200237			SAG	0.191948
SAG	0.276134			SAG	0.144459
SAG	0.10836			SAG	0.386469
SAG	0.253932			SAG	0.317963
SAG	0.108663			SAG	0.258109
SAG	0.0811735			SAG	0.293606
SAG	0.13904			SAG	0.152551
SAG	0.141364			SAG	0.182304
SAG	0.137275			SAG	0.138617
SAG	0.117204			SAG	0.302659
SAG	0.264886			SAG	0.237843
SAG	0.208652			SAG	0.189031
SAG	0.117892			SAG	0.345075
SAG	0.230761			SAG	0.327911
SAG	0.172747			SAG	0.286481
SAG	0.130663			SAG	0.366693
SAG	0.143287			SAG	0.274513
SAG	0.182733			SAG	0.280909
SAG	0.252787			SAG	0.155555
SAG	0.120572			SAG	0.270962
SAG	0.129409			SAG	0.191269
SAG	0.134508			SAG	0.259049
SAG	0.259959			SAG	0.132765
SAG	0.116803			SAG	0.252213
SAG	0.211166			SAG	0.157336
SAG	0.150782			SAG	0.252284
SAG	0.0834322			SAG	0.182298
SAG	0.269871			SAG	0.215226
SAG	0.152376			SAG	0.341332
SAG	0.161339			SAG	0.108762
SAG	0.243569			SAG	0.208762
SAG	0.160617			SAG	0.135769
SAG	0.148202			SAG	0.278471
SAG	0.120633			SAG	0.209176
SAG	0.111764			SAG	0.18282
SAG	0.0915598			SAG	0.354049
				SAG	0.320895
				SAG	0.277285
				SAG	0.265552
				SAG	0.42256
				SAG	0.310751
				SAG	0.308239
				SAG	0.291364
				SAG	0.244581
				SAG	0.259501
				SAG	0.235379
				SAG	0.124247
				SAG	0.274406
				SAG	0.187048
				SAG	0.145708
				SAG	0.213332
				SAG	0.250613
				SAG	0.17552
				SAG	0.261018

## Sheet: Fig 5D
name	value
DMSO + vismodegib	0.203291
DMSO + vismodegib	0.0621055
DMSO + vismodegib	0.276687
DMSO + vismodegib	0.19315
DMSO + vismodegib	0.279527
DMSO + vismodegib	0.240827
DMSO + vismodegib	0.239051
DMSO + vismodegib	0.259679
DMSO + vismodegib	0.227888
DMSO + vismodegib	0.173013
DMSO + vismodegib	0.284735
DMSO + vismodegib	0.466001
DMSO + vismodegib	0.309258
DMSO + vismodegib	0.396712
DMSO + vismodegib	0.272174
DMSO + vismodegib	0.281446
DMSO + vismodegib	0.26314
DMSO + vismodegib	0.202023
DMSO + vismodegib	0.285191
DMSO + vismodegib	0.374895
DMSO + vismodegib	0.0931172
DMSO + vismodegib	0.249112
DMSO + vismodegib	0.165833
DMSO + vismodegib	0.281269
DMSO + vismodegib	0.253147
DMSO + vismodegib	0.267379
DMSO + vismodegib	0.236308
DMSO + vismodegib	0.0259723
DMSO + vismodegib	0.277146
DMSO + vismodegib	0.0918648
DMSO + vismodegib	0.390571
DMSO + vismodegib	0.0951115
DMSO + vismodegib	0.200193
DMSO + vismodegib	0.306954
DMSO + vismodegib	0.319774
DMSO + vismodegib	0.300259
DMSO + vismodegib	0.257717
DMSO + vismodegib	0.314437
DMSO + vismodegib	0.271641
DMSO + vismodegib	0.198334
DMSO + vismodegib	0.227643
DMSO + vismodegib	0.305878
DMSO + vismodegib	0.365099
DMSO + vismodegib	0.16645
DMSO + vismodegib	0.229367
DMSO + vismodegib	0.333516
DMSO + vismodegib	0.159173
DMSO + vismodegib	0.231314
DMSO + vismodegib	0.3433
DMSO + vismodegib	0.127317
DMSO + vismodegib	0.336815
DMSO + vismodegib	0.35663
DMSO + vismodegib	0.392485
DMSO + vismodegib	0.11971
DMSO + vismodegib	0.226349
DMSO + vismodegib	0.117454
DMSO + vismodegib	0.206383
DMSO + vismodegib	0.208014
DMSO + vismodegib	0.305195
DMSO + vismodegib	0.215738
DMSO + vismodegib	0.153081
DMSO + vismodegib	0.375237
DMSO + vismodegib	0.322359
DMSO + vismodegib	0.246581
DMSO + vismodegib	0.0940428
DMSO + vismodegib	0.14565
DMSO + vismodegib	0.2164
DMSO + vismodegib	0.319858
DMSO + vismodegib	0.050908
DMSO + vismodegib	0.335422
DMSO + vismodegib	0.271681
DMSO + vismodegib	0.280178
DMSO + vismodegib	0.248265
DMSO + vismodegib	0.433039
DMSO + vismodegib	0.236863
DMSO + vismodegib	-0.0117419
DMSO + vismodegib	0.268085
DMSO + vismodegib	0.313466
DMSO + vismodegib	0.390238
DMSO + vismodegib	0.287839
DMSO + vismodegib	0.293515
DMSO + vismodegib	0.457686
DMSO + vismodegib	0.402828
DMSO + vismodegib	0.22483
DMSO + vismodegib	0.322941
DMSO + vismodegib	0.333463
DMSO + vismodegib	0.222105
DMSO + vismodegib	0.257264
DMSO + vismodegib	0.231056
DMSO + vismodegib	0.201659
DMSO + vismodegib	0.123536
DMSO + vismodegib	0.235567
DMSO + vismodegib	0.181057
DMSO + vismodegib	0.284869
DMSO + vismodegib	0.15933
DMSO + vismodegib	0.260723
DMSO + vismodegib	0.068459
DMSO + vismodegib	0.29376
DMSO + vismodegib	0.274711
DMSO + vismodegib	0.382567
DMSO + vismodegib	0.116552
DMSO + vismodegib	0.219057
DMSO + vismodegib	0.401141
DMSO + vismodegib	0.437671
DMSO + vismodegib	0.332704
DMSO + vismodegib	0.0916737
DMSO + vismodegib	0.171317
dynasore + vismodegib	0.172441
dynasore + vismodegib	0.104252
dynasore + vismodegib	0.0909215
dynasore + vismodegib	0.171144
dynasore + vismodegib	0.0219782
dynasore + vismodegib	0.163752
dynasore + vismodegib	0.108397
dynasore + vismodegib	0.10801
dynasore + vismodegib	0.0650737
dynasore + vismodegib	0.0599451
dynasore + vismodegib	0.0808713
dynasore + vismodegib	0.078279
dynasore + vismodegib	0.0769818
dynasore + vismodegib	0.122569
dynasore + vismodegib	0.0932084
dynasore + vismodegib	0.146688
dynasore + vismodegib	0.0767274
dynasore + vismodegib	0.160816
dynasore + vismodegib	0.133545
dynasore + vismodegib	0.208251
dynasore + vismodegib	0.0448353
dynasore + vismodegib	0.145968
dynasore + vismodegib	0.144249
dynasore + vismodegib	0.077357
dynasore + vismodegib	0.0756389
dynasore + vismodegib	0.0950182
dynasore + vismodegib	0.052738
dynasore + vismodegib	0.143149
dynasore + vismodegib	0.220416
dynasore + vismodegib	0.119532
dynasore + vismodegib	0.0980578
dynasore + vismodegib	0.132145
dynasore + vismodegib	0.062013
dynasore + vismodegib	0.124075
dynasore + vismodegib	0.137286
dynasore + vismodegib	0.139696
dynasore + vismodegib	0.0359658
dynasore + vismodegib	0.163768
dynasore + vismodegib	0.0574769
dynasore + vismodegib	0.0780216
dynasore + vismodegib	0.0200893
dynasore + vismodegib	0.0838313
dynasore + vismodegib	0.144153
dynasore + vismodegib	-0.00309605
dynasore + vismodegib	0.158203
dynasore + vismodegib	0.116704
dynasore + vismodegib	0.100068
dynasore + vismodegib	0.159334
dynasore + vismodegib	0.123744
dynasore + vismodegib	0.0580867
dynasore + vismodegib	0.177057
dynasore + vismodegib	0.00243184
dynasore + vismodegib	0.094736
dynasore + vismodegib	0.192787
dynasore + vismodegib	0.069655
dynasore + vismodegib	0.0657054
dynasore + vismodegib	0.0562779
dynasore + vismodegib	0.296906
dynasore + vismodegib	0.235565
dynasore + vismodegib	0.0459316
dynasore + vismodegib	0.106308
dynasore + vismodegib	0.0819567
dynasore + vismodegib	0.236176
dynasore + vismodegib	0.133875
dynasore + vismodegib	0.192597
dynasore + vismodegib	0.0410088
dynasore + vismodegib	0.209807
dynasore + vismodegib	0.0362081
dynasore + vismodegib	0.176148
dynasore + vismodegib	0.216375
dynasore + vismodegib	0.30207
dynasore + vismodegib	0.0885676
dynasore + vismodegib	0.237853
dynasore + vismodegib	0.031783
dynasore + vismodegib	0.10777
dynasore + vismodegib	0.109202
dynasore + vismodegib	0.0151047
dynasore + vismodegib	0.143451
dynasore + vismodegib	0.309294
dynasore + vismodegib	0.14081
dynasore + vismodegib	0.171667
dynasore + vismodegib	0.198115
dynasore + vismodegib	0.106529
dynasore + vismodegib	0.132963
dynasore + vismodegib	0.0172218
dynasore + vismodegib	0.106415
dynasore + vismodegib	0.0600393
dynasore + vismodegib	0.0744859
dynasore + vismodegib	0.151846
dynasore + vismodegib	0.0516433
dynasore + vismodegib	0.141415
dynasore + vismodegib	0.0557001
dynasore + vismodegib	0.0806315
dynasore + vismodegib	0.0960704
dynasore + vismodegib	0.0940785
dynasore + vismodegib	0.180907
dynasore + vismodegib	0.0326779
dynasore + vismodegib	0.0344841
dynasore + vismodegib	0.0594176
dynasore + vismodegib	0.0215621
dynasore + vismodegib	0.0303892
dynasore + vismodegib	0.180796
dynasore + vismodegib	0.0596239
dynasore + vismodegib	0.0850801
dynasore + vismodegib	0.0784085
dynasore + vismodegib	0.0895713
dynasore + vismodegib	0.073755
dynasore + vismodegib	0.113469
dynasore + vismodegib	0.172232
dynasore + vismodegib	0.0960033
dynasore + vismodegib	0.0546541
dynasore + vismodegib	0.124355
dynasore + vismodegib	0.198754
dynasore + vismodegib	0.103052
washout	0.165451
washout	0.0686523
washout	0.120767
washout	0.0501149
washout	0.164796
washout	0.102284
washout	0.120496
washout	0.144402
washout	0.180226
washout	0.181006
washout	0.244884
washout	0.227737
washout	0.284446
washout	0.0532782
washout	0.145768
washout	0.207097
washout	0.0431716
washout	0.150026
washout	0.258522
washout	0.230225
washout	0.144608
washout	0.201177
washout	0.249726
washout	0.187624
washout	0.280988
washout	0.335089
washout	0.136166
washout	0.102116
washout	0.164503
washout	0.0715702
washout	0.127035
washout	0.153691
washout	0.200342
washout	0.219967
washout	0.187308
washout	0.134474
washout	0.0146125
washout	0.194306
washout	0.220594
washout	0.148647
washout	0.182408
washout	0.105756
washout	0.283292
washout	0.200761
washout	0.165313
washout	0.153944
washout	0.221389
washout	0.0195839
washout	0.219288
washout	0.249161
washout	0.207566
washout	0.121507
washout	0.132584
washout	0.156531
washout	0.183502
washout	0.159904
washout	0.204956
washout	0.0452118
washout	0.0535384
washout	0.123389
washout	0.0872272
washout	0.133513
washout	0.234622
washout	0.213985
washout	0.176596
washout	0.148156
washout	0.197863
washout	0.191164
washout	0.0457918
washout	0.241115
washout	0.191493
washout	0.298184
washout	0.226059
washout	0.273013
washout	0.0844878
washout	0.0267966
washout	0.131954
washout	0.0247829
washout	0.0948548
washout	0.206313
washout	0.143093
washout	0.165749
washout	0.21513
washout	0.186284
washout	0.127475
washout	0.296229
washout	0.105454
washout	0.229249
washout	0.279182
washout	0.167658
washout	0.187447
washout	0.132518
washout	0.111968
washout	0.228915
washout	0.111356
washout	0.199823
washout	0.209573
washout	0.185287
washout	0.206327
washout	0.149647
washout	0.226121
washout	0.206644
washout	0.233037
washout	0.237638
washout	0.169204
washout	0.238877
washout	0.0107158
washout	0.233167
washout	0.0260165
washout	0.254535
washout	0.190181
washout	0.157988
washout	0.270611
washout	0.0238143
washout	0.142632
washout	0.303526
washout	0.245273
washout	0.127831
washout	0.312006
washout	0.166103

## Sheet: Fig 5E
name	value
DMSO	0.0695805
DMSO	0.113832
DMSO	0.199577
DMSO	0.119051
DMSO	0.104051
DMSO	0.135623
DMSO	0.0454824
DMSO	0.0794963
DMSO	0.0729424
DMSO	0.117934
DMSO	0.144404
DMSO	0.0862448
DMSO	0.148246
DMSO	0.209993
DMSO	0.0907792
DMSO	0.121649
DMSO	0.0745599
DMSO	0.122259
DMSO	0.162443
DMSO	0.0468444
DMSO	0.100352
DMSO	0.164769
DMSO	0.231459
DMSO	0.223302
DMSO	0.159548
DMSO	0.254191
DMSO	0.242384
DMSO	0.167919
DMSO	0.0967734
DMSO	0.130602
vismodegib	0.166236
vismodegib	0.277725
vismodegib	0.0178045
vismodegib	0.0992632
vismodegib	0.13662
vismodegib	0.113657
vismodegib	0.168575
vismodegib	0.11823
vismodegib	0.104022
vismodegib	0.0615552
vismodegib	0.166224
vismodegib	0.0817436
vismodegib	0.0928199
vismodegib	0.0986927
vismodegib	0.103825
vismodegib	0.0489109
vismodegib	0.137248
vismodegib	0.182859
vismodegib	0.169439
vismodegib	0.0955039
vismodegib	0.265302
vismodegib	0.136869
vismodegib	0.218706
vismodegib	0.201022
vismodegib	0.120795
vismodegib	0.188494
vismodegib	0.171125
vismodegib	0.152124
vismodegib	0.17983
vismodegib	0.234868
cyclopamine	0.291615
cyclopamine	0.096098
cyclopamine	0.189675
cyclopamine	0.146782
cyclopamine	0.118297
cyclopamine	0.255003
cyclopamine	0.0458811
cyclopamine	0.0899692
cyclopamine	0.0730594
cyclopamine	0.102854
cyclopamine	0.0501691
cyclopamine	0.215208
cyclopamine	0.222384
cyclopamine	0.145302
cyclopamine	0.272388
cyclopamine	0.176391
cyclopamine	0.0809496
cyclopamine	0.113063
cyclopamine	0.132493
cyclopamine	0.0473785
cyclopamine	0.0849932
cyclopamine	0.127991
cyclopamine	0.193224
cyclopamine	0.134254
cyclopamine	0.0938835
cyclopamine	0.133923
cyclopamine	0.132085
cyclopamine	-0.0177968
cyclopamine	0.163282
cyclopamine	0.0377739
vismodegib + dynasore	0.0433681
vismodegib + dynasore	0.112069
vismodegib + dynasore	0.0389513
vismodegib + dynasore	0.0182682
vismodegib + dynasore	0.0303442
vismodegib + dynasore	0.0840129
vismodegib + dynasore	0.0847751
vismodegib + dynasore	0.147231
vismodegib + dynasore	0.0911784
vismodegib + dynasore	0.0221261
vismodegib + dynasore	0.126153
vismodegib + dynasore	0.0674617
vismodegib + dynasore	-0.0205592
vismodegib + dynasore	0.0851818
vismodegib + dynasore	0.126437
vismodegib + dynasore	-0.00082185
vismodegib + dynasore	0.0540336
vismodegib + dynasore	-0.0347906
vismodegib + dynasore	0.0703883
vismodegib + dynasore	-0.0323818
vismodegib + dynasore	0.0944936
vismodegib + dynasore	0.0587362
vismodegib + dynasore	0.0315867
vismodegib + dynasore	0.0906666
vismodegib + dynasore	-0.0236185
vismodegib + dynasore	0.0323721
vismodegib + dynasore	0.066644
vismodegib + dynasore	0.00562896
vismodegib + dynasore	-0.0169123
vismodegib + dynasore	0.0301261
cyclopamine + dynasore	0.00460317
cyclopamine + dynasore	0.00990586
cyclopamine + dynasore	0.0891733
cyclopamine + dynasore	0.0385033
cyclopamine + dynasore	0.0194324
cyclopamine + dynasore	-0.0304124
cyclopamine + dynasore	0.0582587
cyclopamine + dynasore	0.0463389
cyclopamine + dynasore	0.00751244
cyclopamine + dynasore	0.0488718
cyclopamine + dynasore	0.0459407
cyclopamine + dynasore	0.00113003
cyclopamine + dynasore	0.0587592
cyclopamine + dynasore	0.014527
cyclopamine + dynasore	0.0467844
cyclopamine + dynasore	0.0373835
cyclopamine + dynasore	0.0570693
cyclopamine + dynasore	0.00970183
cyclopamine + dynasore	0.0393189
cyclopamine + dynasore	0.0257081
cyclopamine + dynasore	-0.019759
cyclopamine + dynasore	0.0739649
cyclopamine + dynasore	0.0201503
cyclopamine + dynasore	0.0148332
cyclopamine + dynasore	0.0574502
cyclopamine + dynasore	0.0215583
cyclopamine + dynasore	0.114333
cyclopamine + dynasore	0.0830963
cyclopamine + dynasore	0.0735237
cyclopamine + dynasore	0.00742428

## Sheet: Fig 5F
name	value
DMSO	0.131584
DMSO	0.746585
DMSO	0.228008
DMSO	0.373701
DMSO	0.588109
DMSO	0.592776
DMSO	0.557965
DMSO	0.739773
DMSO	0.716701
DMSO	0.57747
DMSO	0.615638
DMSO	0.498201
DMSO	0.283518
DMSO	0.799491
DMSO	0.372203
DMSO	0.425055
DMSO	0.261779
DMSO	0.521034
DMSO	0.506917
DMSO	0.171549
DMSO	0.588518
DMSO	0.760326
DMSO	0.858939
DMSO	0.612613
DMSO	0.752745
DMSO	0.773468
DMSO	0.437354
DMSO	0.382227
DMSO	0.408548
DMSO	0.629309
DMSO	0.576265
DMSO	0.336963
DMSO	0.600031
DMSO	0.609042
DMSO	0.541525
DMSO	0.665423
DMSO	0.394961
DMSO	0.267916
DMSO	0.468669
DMSO	0.203422
DMSO	0.40835
DMSO	0.608519
DMSO	0.469699
DMSO	0.228685
DMSO	0.667682
DMSO	0.271185
DMSO	0.502894
DMSO	0.596934
DMSO	0.457183
DMSO	0.346545
DMSO	0.242981
DMSO	0.566873
DMSO	0.611566
DMSO	0.657372
DMSO	0.656291
DMSO	0.325819
DMSO	0.532431
DMSO	0.516878
DMSO	0.606293
DMSO	0.58571
DMSO	0.412251
DMSO	0.692609
DMSO	0.523293
DMSO	0.507951
DMSO	0.536943
DMSO	0.470588
DMSO	0.392
DMSO	0.262119
DMSO	0.613728
DMSO	0.331827
DMSO	0.608954
DMSO	0.659627
DMSO	0.535203
DMSO	0.475551
DMSO	0.360185
DMSO	0.561177
DMSO	0.541974
DMSO	0.465169
DMSO	0.595333
DMSO	0.299261
DMSO	0.24981
DMSO	0.451576
pitstop2	0.356887
pitstop2	0.461621
pitstop2	0.439399
pitstop2	0.279522
pitstop2	0.577639
pitstop2	0.581888
pitstop2	0.351071
pitstop2	0.456025
pitstop2	0.47525
pitstop2	0.0989479
pitstop2	0.327072
pitstop2	0.166175
pitstop2	0.375089
pitstop2	0.43726
pitstop2	0.302443
pitstop2	0.0800823
pitstop2	0.411256
pitstop2	0.547283
pitstop2	0.501492
pitstop2	0.249827
pitstop2	0.450176
pitstop2	0.406874
pitstop2	0.54052
pitstop2	0.303504
pitstop2	0.4044
pitstop2	0.155907
pitstop2	0.410948
pitstop2	0.493223
pitstop2	0.271977
pitstop2	0.358473
pitstop2	0.495045
pitstop2	0.42217
pitstop2	0.606323
pitstop2	0.484765
pitstop2	0.182811
pitstop2	0.257316
pitstop2	0.0922148
pitstop2	0.385502
pitstop2	0.273504
pitstop2	0.0678156
pitstop2	0.226242
pitstop2	0.557693
pitstop2	0.592956
pitstop2	0.297667
pitstop2	0.53954
pitstop2	0.245387
pitstop2	0.257008
pitstop2	0.442891
pitstop2	0.190352
pitstop2	0.124151
pitstop2	0.542844
pitstop2	0.434497
pitstop2	0.532398
pitstop2	0.278632
pitstop2	0.0692964
pitstop2	0.3611
pitstop2	0.383829
pitstop2	0.220371
pitstop2	0.457932
pitstop2	0.405272
pitstop2	0.417373
pitstop2	0.43648
pitstop2	0.18668
pitstop2	0.522085
pitstop2	0.29295
pitstop2	0.398508
pitstop2	0.604238
pitstop2	0.376585
pitstop2	0.354979
pitstop2	0.24094
pitstop2	0.197937
pitstop2	0.473552
pitstop2	0.32852
pitstop2	0.260085
pitstop2	0.212122
pitstop2	0.232623
pitstop2	0.358601
pitstop2	0.259039
pitstop2	0.436449
pitstop2	0.298769
pitstop2	0.310713
pitstop2	0.348072
pitstop2	0.474229
pitstop2	0.147441
pitstop2	0.0612465
pitstop2	0.325688
pitstop2	0.291799
pitstop2	0.163847
pitstop2	0.498337
pitstop2	0.516666
pitstop2	0.180873
pitstop2	0.0684692
pitstop2	0.120628
pitstop2	0.176889
pitstop2	0.30647
pitstop2	0.288686
pitstop2	0.0389349
pitstop2	0.598923
pitstop2	0.39171
pitstop2	0.406167
pitstop2	0.587818
pitstop2	0.315319
pitstop2	0.528643
pitstop2	0.0327678

[truncated: 18 more sheets: Fig 5G, Fig 5H, Fig 7B, Fig 7C, Fig 7E, Fig 7F, Fig 8B, Fig 8C, Fig 8D, Fig 8E, Fig S2B, Fig S2C, Fig S2D, Fig S3E, Fig S3F, Fig S4B, Fig S4C, pvalue]
